# Supplementary material for: Impacts of Supplementation with Silymarin on Cardiovascular Risk Factors: A Systematic Review and Dose–Response Meta-Analysis
Source: Antioxidants (Basel). 2024 Mar 24;13(4):390. doi: 10.3390/antiox13040390 (PMC11047742; doi:10.3390/antiox13040390)
Supplement: Supplementary file 1 [file antioxidants-13-00390-s001.zip]

Archive with 1 entries (1 files):
- Supplementary Materials-SIL2-14.03.2024.pdf
